# Supplementary material for: Gender differences in the mediation of BMI and hepatic steatosis by sex hormones: Insights from NHANES 2017 to 2023
Source: Medicine (Baltimore). 2025 Oct 31;104(44):e44864. doi: 10.1097/MD.0000000000044864 (PMC12582672; doi:10.1097/MD.0000000000044864)
Supplement: Supplementary file 1 [file medi-104-e44864-s001.xlsx]

## Sheet: Sheet1
	Supplementary Table 1. Weighted multivariable linear regression analysis of BMI and covariates on median controlled attenuated parameter (steatosis) in males and females
males and females
Weighted multivariable linear regression analysis of BMI and covariates on median controlled attenuated parameter (steatosis) in males and females	Variable		Beta	SE	p-value
	Body mass index	Body mass index	5.1874	0.140756	1.26e-24
	Gender	Male	ref	ref	ref
		Female	-17.8427	1.39695	5.87e-13
	Age	Age	0.505924	0.0622556	9.93e-09
	Education level	Less than 9th grade	ref	ref	ref
		9-11th grade	1.64113	4.13713	0.694718
		College graduate or above	-5.39073	3.67243	0.153687
		High school graduate/GED	4.19505	3.30143	0.214684
		Some college or AA degree	0.604569	3.12254	0.847927
	Race	Hispanic	ref	ref	ref
		Non-Hispanic Asian & Other Race	1.95674	2.36038	0.414376
		Non-Hispanic Black	-24.3491	2.33229	5.59e-11
		Non-Hispanic White	-4.9329	2.39066	0.0488094
	Marital status	Married/Living with Partner	ref	ref	ref
		Never married	-7.69752	2.04702	0.000831354
		Widowed/Divorced/Separated	-3.75113	1.69444	0.0354778
	Ratio of family income to poverty	Ratio of family income to poverty	-0.0492358	0.443002	0.912326
males
Weighted multivariable linear regression analysis of BMI and covariates on median controlled attenuated parameter (steatosis) in males	Variable		Beta	SE	p-value
	Body mass index	Body mass index	6.09422	0.194624	2.45e-23
	Age	Age	0.424207	0.072704	2.86e-06
	Education level	Less than 9th grade	ref	ref	ref
		9-11th grade	0.953403	5.9489	0.873822
		College graduate or above	-9.19009	6.70655	0.181476
		High school graduate/GED	-2.65168	5.10952	0.607861
		Some college or AA degree	-2.29115	5.36671	0.672704
	Race	Hispanic	ref	ref	ref
		Non-Hispanic Asian & Other Race	1.8974	2.99447	0.531461
		Non-Hispanic Black	-20.5153	2.5035	6.41e-09
		Non-Hispanic White	0.250205	2.69508	0.926693
	Marital status	Married/Living with Partner	ref	ref	ref
		Never married	-8.50064	3.60111	0.025445
		Widowed/Divorced/Separated	-4.1968	2.7043	0.131918
	Ratio of family income to poverty	Ratio of family income to poverty	-0.22734	0.715608	0.75308
females
Weighted multivariable linear regression analysis of BMI and covariates on median controlled attenuated parameter (steatosis) in females	Variable		Beta	SE	p-value
	Body mass index	Body mass index	4.63054	0.153082	6.28E-23
	Age	Age	0.608214	0.0814231	3.90E-08
	Education level	Less than 9th grade	ref	ref	ref
		9-11th grade	2.76087	4.38698	0.534233
		College graduate or above	-0.949744	4.07073	0.817218
		High school graduate/GED	10.4032	4.19258	0.0193619
		Some college or AA degree	3.2013	3.30048	0.340377
	Race	Hispanic	ref	ref	ref
		Non-Hispanic Asian & Other Race	1.95551	3.42183	0.572232
		Non-Hispanic Black	-26.9633	3.53756	2.65E-08
		Non-Hispanic White	-9.66651	3.14594	0.00468911
	Marital status	Married/Living with Partner	ref	ref	ref
		Never married	-4.84279	3.59598	0.18887
		Widowed/Divorced/Separated	-3.63612	2.41317	0.143067
	Ratio of family income to poverty	Ratio of family income to poverty	-0.35262	0.605966	0.56528

## Sheet: Sheet2
Supplementary table 2. Weighted multivariable linear regression analysis of BMI and covariates on median controlled attenuation parameter (steatosis) and nine sex hormones in males and females
males						females
Weighted multivariable linear regression analysis of BMI and covariates on 17α-hydroxyprogesterone in males	Variable		Beta	SE	p-value	Weighted multivariable linear regression analysis of BMI and covariates on 17α-hydroxyprogesterone in females	Variable		Beta	SE	p-value
	Body mass index	Body mass index	-0.05841	0.003786	3.23e-15		Body mass index	Body mass index	-0.0119459	0.00489561	0.0212685
	Age	Age	-0.0151	0.001775	3.03e-09		Age	Age	-0.0425808	0.00234279	4.91E-17
	Education level	Less than 9th grade	ref	ref	ref		Education level	Less than 9th grade	ref	ref	ref
		9-11th grade	-0.10848	0.152364	0.48236			9-11th grade	0.0598581	0.148697	0.690336
		College graduate or above	-0.13043	0.148782	0.388125			College graduate or above	0.0430323	0.145879	0.770181
		High school graduate/GED	-0.18692	0.162277	0.25912			High school graduate/GED	-0.00370317	0.130709	0.977599
		Some college or AA degree	-0.17836	0.157873	0.268151			Some college or AA degree	0.0477584	0.129131	0.714281
	Race	Hispanic	ref	ref	ref		Race	Hispanic	ref	ref	ref
		Non-Hispanic Asian & Other Race	-0.02907	0.09909	0.771371			Non-Hispanic Asian & Other Race	0.0442202	0.109441	0.689241
		Non-Hispanic Black	-0.19191	0.087912	0.037584			Non-Hispanic Black	0.271839	0.11933	0.0305562
		Non-Hispanic White	-0.01455	0.087497	0.869107			Non-Hispanic White	0.116141	0.0896538	0.20575
	Marital status	Married/Living with Partner	ref	ref	ref		Marital status	Married/Living with Partner	ref	ref	ref
		Never married	0.159394	0.113362	0.170708			Never married	-0.160488	0.100996	0.123277
		Widowed/Divorced/Separated	0.060511	0.072965	0.413943			Widowed/Divorced/Separated	-0.102817	0.0779724	0.197975
	Ratio of family income to poverty	Ratio of family income to poverty	-0.01393	0.02057	0.503975		Ratio of family income to poverty	Ratio of family income to poverty	-0.0310698	0.0260207	0.24248
Weighted multivariable linear regression analysis of BMI and covariates on androstenedione in males	Variable		Beta	SE	p-value	Weighted multivariable linear regression analysis of BMI and covariates on androstenedione in females	Variable		Beta	SE	p-value
	Body mass index	Body mass index	-0.0289117	0.0039369	5.37e-08		Body mass index	Body mass index	-0.00971844	0.00579388	0.104602
	Age	Age	-0.0181967	0.00157562	3.66e-12		Age	Age	-0.0628422	0.00188728	4.58E-24
	Education level	Less than 9th grade	ref	ref	ref		Education level	Less than 9th grade	ref	ref	ref
		9-11th grade	-0.100936	0.120393	0.408913			9-11th grade	0.280719	0.12173	0.0287233
		College graduate or above	-0.158578	0.135828	0.252858			College graduate or above	0.137962	0.12228	0.268791
		High school graduate/GED	-0.259739	0.12403	0.0454204			High school graduate/GED	0.28912	0.119975	0.0227781
		Some college or AA degree	-0.245994	0.108875	0.0318302			Some college or AA degree	0.263836	0.104044	0.0170823
	Race	Hispanic	ref	ref	ref		Race	Hispanic	ref	ref	ref
		Non-Hispanic Asian & Other Race	0.0610023	0.0858111	0.483032			Non-Hispanic Asian & Other Race	0.399491	0.119287	0.00232909
		Non-Hispanic Black	0.138956	0.082111	0.101691			Non-Hispanic Black	0.0803366	0.107792	0.462306
		Non-Hispanic White	0.221459	0.0685584	0.00315408			Non-Hispanic White	0.238609	0.0775436	0.00463783
	Marital status	Married/Living with Partner	ref	ref	ref		Marital status	Married/Living with Partner	ref	ref	ref
		Never married	0.357048	0.0897447	0.000445141			Never married	0.159144	0.0683657	0.027371
		Widowed/Divorced/Separated	0.275971	0.0631348	0.000154259			Widowed/Divorced/Separated	0.0538587	0.0590343	0.369384
	Ratio of family income to poverty	Ratio of family income to poverty	-0.0559975	0.019758	0.00843014		Ratio of family income to poverty	Ratio of family income to poverty	-0.0437424	0.0234418	0.0725494
Weighted multivariable linear regression analysis of BMI and covariates on estrone sulfate in males	Variable		Beta	SE	p-value	Weighted multivariable linear regression analysis of BMI and covariates on estrone sulfate in females	Variable		Beta	SE	p-value
	Body mass index	Body mass index	50.5316	7.75926	4.66e-07		Body mass index	Body mass index	15.1458	9.57204	0.124813
	Age	Age	-6.63699	2.80319	0.025045		Age	Age	-63.1223	4.29952	1.12E-14
	Education level	Less than 9th grade	ref	ref	ref		Education level	Less than 9th grade	ref	ref	ref
		9-11th grade	-142.577	210.806	0.504373			9-11th grade	148.535	255.535	0.565708
		College graduate or above	-187.876	228.346	0.417593			College graduate or above	961.199	294.201	0.00287136
		High school graduate/GED	-83.6025	142.959	0.563364			High school graduate/GED	-22.0557	215.203	0.9191
		Some college or AA degree	-171.685	212.752	0.426484			Some college or AA degree	702.541	264.725	0.0129695
	Race	Hispanic	ref	ref	ref		Race	Hispanic	ref	ref	ref
		Non-Hispanic Asian & Other Race	303.03	128.82	0.025917			Non-Hispanic Asian & Other Race	-123.675	233.086	0.599881
		Non-Hispanic Black	261.588	103.043	0.016972			Non-Hispanic Black	-177.203	175.958	0.322521
		Non-Hispanic White	81.62	108.625	0.458686			Non-Hispanic White	-365.966	150.327	0.0215436
	Marital status	Married/Living with Partner	ref	ref	ref		Marital status	Married/Living with Partner	ref	ref	ref
		Never married	226.317	141.088	0.119917			Never married	-672.859	219.13	0.00471372
		Widowed/Divorced/Separated	19.3613	88.0985	0.827645			Widowed/Divorced/Separated	-444.138	156.903	0.00850193
	Ratio of family income to poverty	Ratio of family income to poverty	97.0567	35.7933	0.011313		Ratio of family income to poverty	Ratio of family income to poverty	-12.196	51.2052	0.813476
Weighted multivariable linear regression analysis of BMI and covariates on estrone in males	Variable		Beta	SE	p-value	Weighted multivariable linear regression analysis of BMI and covariates on estrone in females	Variable		Beta	SE	p-value
	Body mass index	Body mass index	1.93168	0.165928	3.04e-12		Body mass index	Body mass index	3.4854	0.644319	9.07E-06
	Age	Age	0.565082	0.0791	8.97e-08		Age	Age	-3.80689	0.306077	6.37E-13
	Education level	Less than 9th grade	ref	ref	ref		Education level	Less than 9th grade	ref	ref	ref
		9-11th grade	1.44785	7.03555	0.838444			9-11th grade	20.8103	15.8588	0.200101
		College graduate or above	1.91446	4.94842	0.701768			College graduate or above	50.8585	19.4304	0.0141268
		High school graduate/GED	-3.32135	4.75587	0.490708			High school graduate/GED	7.71673	13.8141	0.580867
		Some college or AA degree	-1.76305	5.58248	0.754483			Some college or AA degree	37.1427	16.4136	0.0315867
	Race	Hispanic	ref	ref	ref		Race	Hispanic	ref	ref	ref
		Non-Hispanic Asian & Other Race	7.41688	3.39818	0.037612			Non-Hispanic Asian & Other Race	-11.4641	11.9952	0.347391
		Non-Hispanic Black	31.6767	4.88579	5.03e-07			Non-Hispanic Black	24.8972	11.4849	0.0388268
		Non-Hispanic White	7.34349	2.91363	0.017701			Non-Hispanic White	-11.2636	10.606	0.297308
	Marital status	Married/Living with Partner	ref	ref	ref		Marital status	Married/Living with Partner	ref	ref	ref
		Never married	11.8055	2.83633	0.000272			Never married	-39.9567	10.2425	0.000547499
		Widowed/Divorced/Separated	7.82775	2.97817	0.01377			Widowed/Divorced/Separated	-24.8932	8.5725	0.00711576
	Ratio of family income to poverty	Ratio of family income to poverty	-1.6172	0.854933	0.068928		Ratio of family income to poverty	Ratio of family income to poverty	-5.04119	4.01088	0.219182
Weighted multivariable linear regression analysis of BMI and covariates on estradiol in males	Variable		Beta	SE	p-value	Weighted multivariable linear regression analysis of BMI and covariates on estradiol in females	Variable		Beta	SE	p-value
	Body mass index	Body mass index	1.1278	0.139202	8.04e-09		Body mass index	Body mass index	-0.918948	0.782431	0.250096
	Age	Age	0.084933	0.059814	0.166657		Age	Age	-8.86759	0.392704	1.64E-19
	Education level	Less than 9th grade	ref	ref	ref		Education level	Less than 9th grade	ref	ref	ref
		9-11th grade	2.47188	3.66572	0.505635			9-11th grade	32.5092	33.8309	0.344811
		College graduate or above	3.72856	3.41993	0.2849			College graduate or above	47.2702	28.4199	0.107412
		High school graduate/GED	1.97869	2.50672	0.436539			High school graduate/GED	6.32474	28.5936	0.826546
		Some college or AA degree	4.25587	4.13308	0.31196			Some college or AA degree	40.1401	31.5537	0.213794
	Race	Hispanic	ref	ref	ref		Race	Hispanic	ref	ref	ref
		Non-Hispanic Asian & Other Race	5.97096	2.56764	0.027515			Non-Hispanic Asian & Other Race	-9.10056	19.8331	0.64988
		Non-Hispanic Black	15.5148	3.39961	9.13e-05			Non-Hispanic Black	23.4081	23.2222	0.322084
		Non-Hispanic White	5.15305	3.00784	0.097728			Non-Hispanic White	-16.5968	18.1952	0.369476
	Marital status	Married/Living with Partner	ref	ref	ref		Marital status	Married/Living with Partner	ref	ref	ref
		Never married	11.1835	2.89152	0.000598			Never married	-86.8171	12.7655	2.18E-07
		Widowed/Divorced/Separated	3.23005	2.41752	0.192274			Widowed/Divorced/Separated	-21.8741	12.9848	0.103184
	Ratio of family income to poverty	Ratio of family income to poverty	0.269937	0.77452	0.730056		Ratio of family income to poverty	Ratio of family income to poverty	-3.47684	3.86051	0.375473
Weighted multivariable linear regression analysis of BMI and covariates on progesterone in males	Variable		Beta	SE	p-value	Weighted multivariable linear regression analysis of BMI and covariates on progesterone in females	Variable		Beta	SE	p-value
	Body mass index	Body mass index	-0.00545	0.000438	6.34e-13		Body mass index	Body mass index	-0.100273	0.0303989	0.00265006
	Age	Age	-0.00121	0.000242	2.6e-05		Age	Age	-0.223499	0.0138573	1.05E-15
	Education level	Less than 9th grade	ref	ref	ref		Education level	Less than 9th grade	ref	ref	ref
		9-11th grade	-0.01161	0.020487	0.575352			9-11th grade	0.887556	1.11289	0.431859
		College graduate or above	-0.01924	0.020409	0.353903			College graduate or above	0.815807	0.929814	0.387743
		High school graduate/GED	-0.02264	0.020719	0.283865			High school graduate/GED	-0.530704	0.872817	0.548065
		Some college or AA degree	-0.01376	0.021721	0.531502			Some college or AA degree	0.194063	0.888216	0.828635
	Race	Hispanic	ref	ref	ref		Race	Hispanic	ref	ref	ref
		Non-Hispanic Asian & Other Race	0.012066	0.012531	0.343839			Non-Hispanic Asian & Other Race	-0.649639	0.787988	0.416665
		Non-Hispanic Black	-0.00758	0.011677	0.521423			Non-Hispanic Black	0.686832	0.8285	0.414113
		Non-Hispanic White	0.022341	0.011156	0.054994			Non-Hispanic White	0.719286	0.587628	0.231133
	Marital status	Married/Living with Partner	ref	ref	ref		Marital status	Married/Living with Partner	ref	ref	ref
		Never married	0.015715	0.010987	0.163702			Never married	-1.45438	0.727252	0.0553054
		Widowed/Divorced/Separated	0.021235	0.020636	0.31227			Widowed/Divorced/Separated	-0.944947	0.401468	0.0258368
	Ratio of family income to poverty	Ratio of family income to poverty	-0.00226	0.003443	0.517231		Ratio of family income to poverty	Ratio of family income to poverty	-0.238469	0.22202	0.291953
Weighted multivariable linear regression analysis of BMI and covariates on follicle stimulating hormone in males	Variable		Beta	SE	p-value	Weighted multivariable linear regression analysis of BMI and covariates on follicle stimulating hormone in females	Variable		Beta	SE	p-value
	Body mass index	Body mass index	-0.03665	0.017036	0.040232		Body mass index	Body mass index	-0.686112	0.056967	1.37E-12
	Age	Age	0.185009	0.010612	1.44e-16		Age	Age	1.47441	0.0315156	3.96E-28
	Education level	Less than 9th grade	ref	ref	ref		Education level	Less than 9th grade	ref	ref	ref
		9-11th grade	-0.76204	0.772408	0.332302			9-11th grade	3.73211	3.1136	0.240711
		College graduate or above	-0.66898	0.759006	0.385612			College graduate or above	2.42507	2.56037	0.351662
		High school graduate/GED	-0.26515	0.787782	0.738944			High school graduate/GED	7.55868	2.50914	0.0054468
		Some college or AA degree	-0.71434	0.739974	0.342628			Some college or AA degree	5.92986	2.62731	0.0319991
	Race	Hispanic	ref	ref	ref		Race	Hispanic	ref	ref	ref
		Non-Hispanic Asian & Other Race	0.433234	0.397231	0.28473			Non-Hispanic Asian & Other Race	1.14829	1.33378	0.39659
		Non-Hispanic Black	-0.36958	0.291981	0.216032			Non-Hispanic Black	2.00087	1.52824	0.201089
		Non-Hispanic White	0.149847	0.293253	0.613371			Non-Hispanic White	1.78583	1.21828	0.153826
	Marital status	Married/Living with Partner	ref	ref	ref		Marital status	Married/Living with Partner	ref	ref	ref
		Never married	0.991996	0.273402	0.001127			Never married	1.80193	1.2761	0.168951
		Widowed/Divorced/Separated	0.452685	0.454437	0.327712			Widowed/Divorced/Separated	-0.42619	1.61133	0.793335
	Ratio of family income to poverty	Ratio of family income to poverty	-0.19961	0.065561	0.005029		Ratio of family income to poverty	Ratio of family income to poverty	0.874948	0.340104	0.0156867
Weighted multivariable linear regression analysis of BMI and covariates on luteinizing hormone in males	Variable		Beta	SE	p-value	Weighted multivariable linear regression analysis of BMI and covariates on luteinizing hormone in females	Variable		Beta	SE	p-value
	Body mass index	Body mass index	-0.02024	0.012492	0.116467		Body mass index	Body mass index	-0.265267	0.0330361	9.61E-09
	Age	Age	0.077923	0.00525	8.49e-15		Age	Age	0.584286	0.0154742	1.46E-25
	Education level	Less than 9th grade	ref	ref	ref		Education level	Less than 9th grade	ref	ref	ref
		9-11th grade	-0.74093	0.467046	0.123874			9-11th grade	1.96077	1.8217	0.290963
		College graduate or above	-0.89454	0.471505	0.068159			College graduate or above	0.809156	1.68951	0.635708
		High school graduate/GED	-0.39698	0.478556	0.413813			High school graduate/GED	3.45452	1.51623	0.0305345
		Some college or AA degree	-0.66189	0.449499	0.152038			Some college or AA degree	2.9741	1.73932	0.0983406
	Race	Hispanic	ref	ref	ref		Race	Hispanic	ref	ref	ref
		Non-Hispanic Asian & Other Race	0.430503	0.27179	0.124436			Non-Hispanic Asian & Other Race	0.766145	0.85664	0.378753
		Non-Hispanic Black	0.379524	0.235542	0.118336			Non-Hispanic Black	2.79262	0.97429	0.0077976
		Non-Hispanic White	-0.14047	0.197957	0.483817			Non-Hispanic White	0.653863	0.741861	0.385614
	Marital status	Married/Living with Partner	ref	ref	ref		Marital status	Married/Living with Partner	ref	ref	ref
		Never married	0.914017	0.178224	1.95e-05			Never married	0.0583319	0.769231	0.940092
		Widowed/Divorced/Separated	0.417988	0.265745	0.126977			Widowed/Divorced/Separated	-0.789161	0.928028	0.402337
	Ratio of family income to poverty	Ratio of family income to poverty	-0.16207	0.04166	0.000563		Ratio of family income to poverty	Ratio of family income to poverty	0.374731	0.19459	0.0643459
Weighted multivariable linear regression analysis of BMI and covariates on sex hormone binding globulin (SHBG) in males	Variable		Beta	SE	p-value	Weighted multivariable linear regression analysis of BMI and covariates on sex hormone binding globulin (SHBG) in females	Variable		Beta	SE	p-value
	Body mass index	Body mass index	-0.85663	0.05758	8.01e-15		Body mass index	Body mass index	-1.59094	0.091758	1.66E-16
	Age	Age	0.494247	0.022093	2.11e-19		Age	Age	0.0772032	0.0744233	0.308448
	Education level	Less than 9th grade	ref	ref	ref		Education level	Less than 9th grade	ref	ref	ref
		9-11th grade	1.51509	1.40411	0.289778			9-11th grade	2.9448	2.88266	0.315737
		College graduate or above	-0.79286	1.42748	0.583015			College graduate or above	6.74234	2.90661	0.0278725
		High school graduate/GED	0.310737	1.22097	0.800969			High school graduate/GED	3.05494	2.9107	0.302897
		Some college or AA degree	-1.22095	1.24867	0.336546			Some college or AA degree	5.78693	3.00739	0.064543
	Race	Hispanic	ref	ref	ref		Race	Hispanic	ref	ref	ref
		Non-Hispanic Asian & Other Race	0.156998	1.05543	0.882815			Non-Hispanic Asian & Other Race	-4.14669	2.38415	0.0929705
		Non-Hispanic Black	3.73468	0.743287	2.59e-05			Non-Hispanic Black	6.22997	2.10776	0.00626571
		Non-Hispanic White	4.52142	0.975651	7.53e-05			Non-Hispanic White	9.25949	1.96664	6.16E-05
	Marital status	Married/Living with Partner	ref	ref	ref		Marital status	Married/Living with Partner	ref	ref	ref
		Never married	2.23398	0.938735	0.024373			Never married	2.47758	2.09091	0.246007
		Widowed/Divorced/Separated	3.67197	1.66011	0.035305			Widowed/Divorced/Separated	-0.709671	1.5595	0.652573
	Ratio of family income to poverty	Ratio of family income to poverty	-0.6811	0.337551	0.05329		Ratio of family income to poverty	Ratio of family income to poverty	-0.784888	0.465194	0.102671

## Sheet: Sheet3
Supplementary table 3. Weighted multivariable linear regression analysis of nine sex hormones and covariates on median controlled attenuation parameter (steatosis) in males and females
males						females
Weighted multivariable linear regression analysis of 17α-hydroxyprogesterone and covariates on median controlled attenuated parameter (steatosis) in males	Variable		Beta	SE	p-value	Weighted multivariable linear regression analysis of 17α-hydroxyprogesterone and covariates on median controlled attenuated parameter (steatosis) in females	Variable		Beta	SE	p-value
	Age	Age	0.232659	0.071612	0.003008		Age	Age	0.637397	0.104628	1.43E-06
	Education level	Less than 9th grade	ref	ref	ref		Education level	Less than 9th grade	ref	ref	ref
		9-11th grade	1.46884	6.52464	0.823519			9-11th grade	6.26065	5.92092	0.299377
		College graduate or above	-12.8368	7.50652	0.09831			College graduate or above	-4.95471	5.36518	0.36364
		High school graduate/GED	4.27175	6.04628	0.48571			High school graduate/GED	13.1577	5.58084	0.0256109
		Some college or AA degree	5.43101	6.06912	0.378491			Some college or AA degree	8.18241	4.45007	0.0765863
	Race	Hispanic	ref	ref	ref		Race	Hispanic	ref	ref	ref
		Non-Hispanic Asian & Other Race	-7.48905	3.83855	0.061127			Non-Hispanic Asian & Other Race	-9.8826	4.17282	0.0250071
		Non-Hispanic Black	-23.1945	4.06719	4.08e-06			Non-Hispanic Black	-16.4666	3.87034	0.000211604
		Non-Hispanic White	-2.97012	3.56733	0.412122			Non-Hispanic White	-10.5783	3.94767	0.0122039
	Marital status	Married/Living with Partner	ref	ref	ref		Marital status	Married/Living with Partner	ref	ref	ref
		Never married	-19.0004	4.40463	0.00018			Never married	-4.92296	4.42895	0.275789
		Widowed/Divorced/Separated	-6.01349	3.60221	0.106185			Widowed/Divorced/Separated	-5.77375	2.6974	0.0411667
	Ratio of family income to poverty	Ratio of family income to poverty	0.603876	0.924277	0.51886		Ratio of family income to poverty	Ratio of family income to poverty	-1.49389	0.766489	0.0613783
	17α-hydroxyprogesterone	17α-hydroxyprogesterone	-9.61319	1.35797	1.06e-07		17α-hydroxyprogesterone	17α-hydroxyprogesterone	-1.93016	0.599536	0.00324166
Weighted multivariable linear regression analysis of androstenedione and covariates on median controlled attenuated parameter (steatosis) in males	Variable		Beta	SE	p-value	Weighted multivariable linear regression analysis of androstenedione and covariates on median controlled attenuated parameter (steatosis) in females	Variable		Beta	SE	p-value
	Age	Age	0.304349	0.067958	0.000115		Age	Age	0.636803	0.112067	4.32E-06
	Education level	Less than 9th grade	ref	ref	ref		Education level	Less than 9th grade	ref	ref	ref
		9-11th grade	2.25236	6.51543	0.732155			9-11th grade	6.52351	5.7888	0.269342
		College graduate or above	-12.3849	7.45748	0.107926			College graduate or above	-4.86455	5.35641	0.371537
		High school graduate/GED	5.78512	5.83132	0.329656			High school graduate/GED	13.553	5.53882	0.0209432
		Some college or AA degree	6.97311	5.88303	0.245865			Some college or AA degree	8.44966	4.47668	0.069501
	Race	Hispanic	ref	ref	ref		Race	Hispanic	ref	ref	ref
		Non-Hispanic Asian & Other Race	-7.71819	3.74916	0.048941			Non-Hispanic Asian & Other Race	-9.46658	4.27521	0.035121
		Non-Hispanic Black	-20.8858	4.42077	5.89e-05			Non-Hispanic Black	-16.8631	3.88819	0.000169242
		Non-Hispanic White	-2.23363	3.49577	0.528047			Non-Hispanic White	-10.4897	3.94954	0.0129061
	Marital status	Married/Living with Partner	ref	ref	ref		Marital status	Married/Living with Partner	ref	ref	ref
		Never married	-20.1466	4.34182	7.42e-05			Never married	-4.40242	4.5302	0.339474
		Widowed/Divorced/Separated	-5.73437	3.72722	0.13515			Widowed/Divorced/Separated	-5.50844	2.7118	0.051816
	Ratio of family income to poverty	Ratio of family income to poverty	0.602057	0.967222	0.538677		Ratio of family income to poverty	Ratio of family income to poverty	-1.49411	0.774502	0.0639079
	androstenedione	androstenedione	-3.82747	1.16158	0.002674		androstenedione	androstenedione	-1.32122	1.05229	0.219652
Weighted multivariable linear regression analysis of estrone sulfate and covariates on median controlled attenuated parameter (steatosis) in males	Variable		Beta	SE	p-value	Weighted multivariable linear regression analysis of estrone sulfate and covariates on median controlled attenuated parameter (steatosis) in females	Variable		Beta	SE	p-value
	Age	Age	0.407191	0.0678992	1.84E-06		Age	Age	0.718888	0.0967764	4.33E-08
	Education level	Less than 9th grade	ref	ref	ref		Education level	Less than 9th grade	ref	ref	ref
		9-11th grade	3.2901	6.44808	0.613879			9-11th grade	6.16524	5.94038	0.308219
		College graduate or above	-10.8122	7.37082	0.153546			College graduate or above	-5.03929	5.3925	0.358036
		High school graduate/GED	6.9728	5.79414	0.238889			High school graduate/GED	13.1784	5.64968	0.0270825
		Some college or AA degree	8.51656	5.80753	0.153663			Some college or AA degree	8.12905	4.5603	0.0855036
	Race	Hispanic	ref	ref	ref		Race	Hispanic	ref	ref	ref
		Non-Hispanic Asian & Other Race	-9.19629	3.59895	0.0163302			Non-Hispanic Asian & Other Race	-10.0309	4.17278	0.0230864
		Non-Hispanic Black	-22.6616	4.33424	1.49E-05			Non-Hispanic Black	-16.9443	3.84363	0.000139403
		Non-Hispanic White	-3.40134	3.57427	0.349434			Non-Hispanic White	-10.8155	3.95725	0.0107482
	Marital status	Married/Living with Partner	ref	ref	ref		Marital status	Married/Living with Partner	ref	ref	ref
		Never married	-22.3165	4.00031	5.72E-06			Never married	-4.62547	4.42742	0.305083
		Widowed/Divorced/Separated	-6.82632	3.82041	0.0848022			Widowed/Divorced/Separated	-5.594	2.60267	0.0403958
	Ratio of family income to poverty	Ratio of family income to poverty	0.324054	0.949858	0.73553		Ratio of family income to poverty	Ratio of family income to poverty	-1.43964	0.764811	0.0702189
	estrone sulfate	estrone sulfate	0.00483262	0.00215674	0.03316		estrone sulfate	estrone sulfate	-2e-05	0.00032411	0.951292
Weighted multivariable linear regression analysis of estrone and covariates on median controlled attenuated parameter (steatosis) in males	Variable		Beta	SE	p-value	Weighted multivariable linear regression analysis of estrone and covariates on median controlled attenuated parameter (steatosis) in females	Variable		Beta	SE	p-value
	Age	Age	0.297428	0.069486	0.000197		Age	Age	0.781766	0.103634	3.23E-08
	Education level	Less than 9th grade	ref	ref	ref		Education level	Less than 9th grade	ref	ref	ref
		9-11th grade	2.39535	6.76932	0.726099			9-11th grade	5.77518	5.88843	0.335106
		College graduate or above	-11.9745	7.6541	0.128944			College graduate or above	-5.84894	5.38433	0.286615
		High school graduate/GED	6.99181	6.11231	0.262354			High school graduate/GED	13.0164	5.65521	0.0290052
		Some college or AA degree	7.89231	6.06017	0.203417			Some college or AA degree	7.43862	4.57843	0.11543
	Race	Hispanic	ref	ref	ref		Race	Hispanic	ref	ref	ref
		Non-Hispanic Asian & Other Race	-8.71776	3.63348	0.023327			Non-Hispanic Asian & Other Race	-9.68854	4.16338	0.0274165
		Non-Hispanic Black	-25.7595	4.58329	5.11e-06			Non-Hispanic Black	-17.4784	3.77552	7.64E-05
		Non-Hispanic White	-4.00666	3.50585	0.262779			Non-Hispanic White	-10.6074	3.93269	0.0117048
	Marital status	Married/Living with Partner	ref	ref	ref		Marital status	Married/Living with Partner	ref	ref	ref
		Never married	-22.8018	4.12366	6.54e-06			Never married	-3.95348	4.44451	0.381303
		Widowed/Divorced/Separated	-7.80195	3.87046	0.053512			Widowed/Divorced/Separated	-5.14864	2.56466	0.0544323
	Ratio of family income to poverty	Ratio of family income to poverty	1.01212	0.978638	0.309887		Ratio of family income to poverty	Ratio of family income to poverty	-1.34234	0.7733	0.0935836
	estrone	estrone	0.13781	0.026188	1.35e-05		estrone	estrone	0.0165539	0.00764372	0.0390055
Weighted multivariable linear regression analysis of estradiol and covariates on median controlled attenuated parameter (steatosis) in males	Variable		Beta	SE	p-value	Weighted multivariable linear regression analysis of estradiol and covariates on median controlled attenuated parameter (steatosis) in females	Variable		Beta	SE	p-value
	Age	Age	0.367396	0.067583	8.43e-06		Age	Age	0.611212	0.105773	3.33E-06
	Education level	Less than 9th grade	ref	ref	ref		Education level	Less than 9th grade	ref	ref	ref
		9-11th grade	2.46022	6.60393	0.712297			9-11th grade	6.55212	5.94232	0.279579
		College graduate or above	-12.0693	7.56317	0.121759			College graduate or above	-4.46902	5.48718	0.422262
		High school graduate/GED	6.67138	5.93587	0.270595			High school graduate/GED	13.2495	5.6375	0.0260393
		Some college or AA degree	7.63899	5.91729	0.207275			Some college or AA degree	8.59459	4.52091	0.0676304
	Race	Hispanic	ref	ref	ref		Race	Hispanic	ref	ref	ref
		Non-Hispanic Asian & Other Race	-8.44304	3.71173	0.030782			Non-Hispanic Asian & Other Race	-10.11	4.13777	0.0211136
		Non-Hispanic Black	-22.5875	4.48947	2.55e-05			Non-Hispanic Black	-16.679	3.85838	0.00017589
		Non-Hispanic White	-3.48294	3.54138	0.333785			Non-Hispanic White	-11.0087	3.90731	0.00877747
	Marital status	Married/Living with Partner	ref	ref	ref		Marital status	Married/Living with Partner	ref	ref	ref
		Never married	-22.41	4.29737	1.54e-05			Never married	-5.6764	4.30927	0.198433
		Widowed/Divorced/Separated	-7.04461	3.87168	0.07954			Widowed/Divorced/Separated	-5.84829	2.66771	0.0368371
	Ratio of family income to poverty	Ratio of family income to poverty	0.800617	0.997682	0.429036		Ratio of family income to poverty	Ratio of family income to poverty	-1.47929	0.751474	0.0589808
	estradiol	estradiol	0.075152	0.039487	0.067341		estradiol	estradiol	-0.0122533	0.00467732	0.0140526
Weighted multivariable linear regression analysis of progesterone and covariates on median controlled attenuated parameter (steatosis) in males	Variable		Beta	SE	p-value	Weighted multivariable linear regression analysis of progesterone and covariates on median controlled attenuated parameter (steatosis) in females	Variable		Beta	SE	p-value
	Age	Age	0.344683	0.0654779	1.35E-05		Age	Age	0.639904	0.100764	7.16E-07
	Education level	Less than 9th grade	ref	ref	ref		Education level	Less than 9th grade	ref	ref	ref
		9-11th grade	2.35032	6.55258	0.722521			9-11th grade	6.45111	5.89798	0.28337
		College graduate or above	-12.2362	7.61089	0.119116			College graduate or above	-4.73689	5.36838	0.385091
		High school graduate/GED	6.19477	6.00356	0.310974			High school graduate/GED	12.9689	5.59247	0.0279138
		Some college or AA degree	7.54311	5.94598	0.215027			Some college or AA degree	8.14583	4.48318	0.0799396
	Race	Hispanic	ref	ref	ref		Race	Hispanic	ref	ref	ref
		Non-Hispanic Asian & Other Race	-7.62264	3.77525	0.0531425			Non-Hispanic Asian & Other Race	-10.1662	4.14273	0.0206088
		Non-Hispanic Black	-21.5986	4.30868	2.68E-05			Non-Hispanic Black	-16.7746	3.82822	0.000149849
		Non-Hispanic White	-2.52614	3.5644	0.484361			Non-Hispanic White	-10.5439	3.94049	0.0123152
	Marital status	Married/Living with Partner	ref	ref	ref		Marital status	Married/Living with Partner	ref	ref	ref
		Never married	-21.084	4.20365	2.66E-05			Never married	-5.13035	4.3665	0.249917
		Widowed/Divorced/Separated	-6.26508	3.796	0.110027			Widowed/Divorced/Separated	-5.90561	2.68833	0.0364801
	Ratio of family income to poverty	Ratio of family income to poverty	0.757704	0.993512	0.452048		Ratio of family income to poverty	Ratio of family income to poverty	-1.51566	0.770555	0.0591668
	progesterone	progesterone	-24.3064	13.4563	0.0816291		progesterone	progesterone	-0.355156	0.0609048	2.88E-06
Weighted multivariable linear regression analysis of follicle stimulating hormone and covariates on median controlled attenuated parameter (steatosis) in males	Variable		Beta	SE	p-value	Weighted multivariable linear regression analysis of follicle stimulating hormone and covariates on median controlled attenuated parameter (steatosis) in females	Variable		Beta	SE	p-value
	Age	Age	0.436641	0.075274	3.13E-06		Age	Age	1.1897	0.106277	7.54E-12
	Education level	Less than 9th grade	ref	ref	ref		Education level	Less than 9th grade	ref	ref	ref
		9-11th grade	2.4049	6.57552	0.717312			9-11th grade	7.20183	5.769	0.222235
		College graduate or above	-12.0499	7.64504	0.12622			College graduate or above	-4.08103	5.35537	0.452405
		High school graduate/GED	6.8429	6.04369	0.267138			High school graduate/GED	15.4809	5.53859	0.00926396
		Some college or AA degree	7.83689	5.96584	0.199634			Some college or AA degree	9.79019	4.4734	0.0371338
	Race	Hispanic	ref	ref	ref		Race	Hispanic	ref	ref	ref
		Non-Hispanic Asian & Other Race	-7.9645	3.71624	0.0409321			Non-Hispanic Asian & Other Race	-9.08586	4.19153	0.0388393
		Non-Hispanic Black	-21.5592	4.40908	3.75E-05			Non-Hispanic Black	-16.7752	3.84382	0.000157192
		Non-Hispanic White	-3.08446	3.56269	0.393975			Non-Hispanic White	-10.1784	3.89652	0.0143028
	Marital status	Married/Living with Partner	ref	ref	ref		Marital status	Married/Living with Partner	ref	ref	ref
		Never married	-21.3862	4.27615	2.76E-05			Never married	-4.04266	4.47324	0.373843
		Widowed/Divorced/Separated	-6.67787	3.83971	0.0929918			Widowed/Divorced/Separated	-5.62926	2.56889	0.0369113
	Ratio of family income to poverty	Ratio of family income to poverty	0.76502	0.98986	0.446083		Ratio of family income to poverty	Ratio of family income to poverty	-1.10565	0.756621	0.155067
	follicle stimulating hormone	follicle stimulating hormone	-0.34305	0.166535	0.0488095		follicle stimulating hormone	follicle stimulating hormone	-0.322098	0.0274226	2.47E-12
Weighted multivariable linear regression analysis of luteinizing hormone and covariates on median controlled attenuated parameter (steatosis) in males	Variable		Beta	SE	p-value	Weighted multivariable linear regression analysis of luteinizing hormone and covariates on median controlled attenuated parameter (steatosis) in females	Variable		Beta	SE	p-value
	Age	Age	0.409848	0.0681656	1.77E-06		Age	Age	0.957647	0.104002	5.76E-10
	Education level	Less than 9th grade	ref	ref	ref		Education level	Less than 9th grade	ref	ref	ref
		9-11th grade	2.3182	6.60731	0.728324			9-11th grade	6.88784	5.86739	0.250316
		College graduate or above	-12.243	7.65801	0.121109			College graduate or above	-4.62893	5.24988	0.385435
		High school graduate/GED	6.75168	6.06615	0.275169			High school graduate/GED	14.5332	5.60173	0.0149094
		Some college or AA degree	7.77539	5.97977	0.204105			Some college or AA degree	9.22136	4.52902	0.0513037
	Race	Hispanic	ref	ref	ref		Race	Hispanic	ref	ref	ref
		Non-Hispanic Asian & Other Race	-7.91537	3.73551	0.0430972			Non-Hispanic Asian & Other Race	-9.4306	4.18097	0.0320979
		Non-Hispanic Black	-21.2541	4.41905	4.67E-05			Non-Hispanic Black	-16.0296	3.88435	0.000298891
		Non-Hispanic White	-3.20372	3.54337	0.373633			Non-Hispanic White	-10.5125	3.86384	0.0110692
	Marital status	Married/Living with Partner	ref	ref	ref		Marital status	Married/Living with Partner	ref	ref	ref
		Never married	-21.3026	4.3021	3.17E-05			Never married	-4.5935	4.48851	0.314884
		Widowed/Divorced/Separated	-6.63761	3.84744	0.0955143			Widowed/Divorced/Separated	-5.86346	2.60703	0.0325576
	Ratio of family income to poverty	Ratio of family income to poverty	0.757692	0.985416	0.448387		Ratio of family income to poverty	Ratio of family income to poverty	-1.25973	0.76896	0.112566
	luteinizing hormone	luteinizing hormone	-0.470985	0.292865	0.119011		luteinizing hormone	luteinizing hormone	-0.410998	0.0564036	6.21E-08
Weighted multivariable linear regression analysis of sex hormone binding globulin and covariates on median controlled attenuated parameter (steatosis) in males	Variable		Beta	SE	p-value	Weighted multivariable linear regression analysis of sex hormone binding globulin and covariates on median controlled attenuated parameter (steatosis) in females	Variable		Beta	SE	p-value
	Age	Age	0.906137	0.084938	2.26e-11		Age	Age	0.738634	0.0944426	1.61E-08
	Education level	Less than 9th grade	ref	ref	ref		Education level	Less than 9th grade	ref	ref	ref
		9-11th grade	4.02404	5.98489	0.506861			9-11th grade	7.00978	5.10571	0.180671
		College graduate or above	-12.2748	6.90396	0.086277			College graduate or above	-1.16666	5.29571	0.827234
		High school graduate/GED	5.84866	5.51451	0.297937			High school graduate/GED	14.1816	5.07225	0.00924559
		Some college or AA degree	5.25213	5.30334	0.330488			Some college or AA degree	10.0709	4.37984	0.029152
	Race	Hispanic	ref	ref	ref		Race	Hispanic	ref	ref	ref
		Non-Hispanic Asian & Other Race	-6.46793	3.50594	0.075662			Non-Hispanic Asian & Other Race	-10.0417	3.74029	0.0120566
		Non-Hispanic Black	-17.3267	3.80504	9.39e-05			Non-Hispanic Black	-15.6114	3.68089	0.0002194
		Non-Hispanic White	2.17084	3.51064	0.541336			Non-Hispanic White	-6.2017	3.88821	0.121939
	Marital status	Married/Living with Partner	ref	ref	ref		Marital status	Married/Living with Partner	ref	ref	ref
		Never married	-17.3985	3.79325	8.58e-05			Never married	-3.46742	4.53126	0.450541
		Widowed/Divorced/Separated	-2.54021	3.80952	0.510354			Widowed/Divorced/Separated	-5.60413	2.66208	0.0443753
	Ratio of family income to poverty	Ratio of family income to poverty	-0.04723	0.906468	0.958813		Ratio of family income to poverty	Ratio of family income to poverty	-1.63573	0.750108	0.0377692
	sex hormone binding globulin	sex hormone binding globulin	-1.06309	0.090164	2.25e-12		sex hormone binding globulin	sex hormone binding globulin	-0.477264	0.0367071	2.20E-13

## Sheet: Sheet4
Supplementary table 4. Weighted multivariable linear regression analysis of BMI, nine sex hormones, and covariates on median controlled attenuation parameter (steatosis) in males and females
males						females
Weighted multivariable linear regression analysis of BMI, 17α-hydroxyprogesterone, and covariates on median controlled attenuated parameter (steatosis) in males	Variable		Beta	SE	p-value	Weighted multivariable linear regression analysis of BMI, 17α-hydroxyprogesterone, and covariates on median controlled attenuated parameter (steatosis) in females	Variable		Beta	SE	p-value
	Body mass index	Body mass index	5.96159	0.199434	3.14e-22		Body mass index	Body mass index	4.61886	0.155356	3.62E-22
	Age	Age	0.389929	0.073435	1.33e-05		Age	Age	0.566598	0.0795439	1.17E-07
	Education level	Less than 9th grade	ref	ref	ref		Education level	Less than 9th grade	ref	ref	ref
		9-11th grade	0.707073	5.93788	0.906095			9-11th grade	2.81937	4.39932	0.527013
		College graduate or above	-9.48627	6.67712	0.166847			College graduate or above	-0.907687	4.06949	0.825178
		High school graduate/GED	-3.07612	5.10223	0.551608			High school graduate/GED	10.3996	4.18892	0.019552
		Some college or AA degree	-2.69616	5.38697	0.620781			Some college or AA degree	3.24797	3.26947	0.329324
	Race	Hispanic	ref	ref	ref		Race	Hispanic	ref	ref	ref
		Non-Hispanic Asian & Other Race	1.83138	2.9889	0.545183			Non-Hispanic Asian & Other Race	1.99873	3.43747	0.565758
		Non-Hispanic Black	-20.9511	2.51354	6.05e-09			Non-Hispanic Black	-26.6976	3.55232	4.39E-08
		Non-Hispanic White	0.217163	2.71495	0.936837			Non-Hispanic White	-9.553	3.148	0.00527723
	Marital status	Married/Living with Partner	ref	ref	ref		Marital status	Married/Living with Partner	ref	ref	ref
		Never married	-8.13871	3.61156	0.032552			Never married	-4.99964	3.54955	0.170387
		Widowed/Divorced/Separated	-4.0594	2.65381	0.137736			Widowed/Divorced/Separated	-3.73661	2.43056	0.135846
	Ratio of family income to poverty	Ratio of family income to poverty	-0.25896	0.694586	0.71219		Ratio of family income to poverty	Ratio of family income to poverty	-0.382986	0.601172	0.529447
	17α-hydroxyprogesterone	17α-hydroxyprogesterone	-2.2707	0.99698	0.030889		17α-hydroxyprogesterone	17α-hydroxyprogesterone	-0.977331	0.361305	0.0116829
Weighted multivariable linear regression analysis of BMI, androstenedione, and covariates on median controlled attenuated parameter (steatosis) in males	Variable		Beta	SE	p-value	Weighted multivariable linear regression analysis of BMI, androstenedione, and covariates on median controlled attenuated parameter (steatosis) in females	Variable		Beta	SE	p-value
	Body mass index	Body mass index	6.10353	0.19668	1.17e-22		Body mass index	Body mass index	4.63058	0.153367	2.42E-22
	Age	Age	0.430065	0.070683	1.69e-06		Age	Age	0.608453	0.0804921	3.94E-08
	Education level	Less than 9th grade	ref	ref	ref		Education level	Less than 9th grade	ref	ref	ref
		9-11th grade	0.985897	5.94312	0.86948			9-11th grade	2.7598	4.3583	0.531912
		College graduate or above	-9.13904	6.69509	0.183509			College graduate or above	-0.95027	4.05708	0.816577
		High school graduate/GED	-2.56806	5.09064	0.618026			High school graduate/GED	10.4021	4.16634	0.0189362
		Some college or AA degree	-2.21196	5.33742	0.681838			Some college or AA degree	3.20029	3.29634	0.340235
	Race	Hispanic	ref	ref	ref		Race	Hispanic	ref	ref	ref
		Non-Hispanic Asian & Other Race	1.87776	2.97158	0.532762			Non-Hispanic Asian & Other Race	1.95399	3.44518	0.575288
		Non-Hispanic Black	-20.5601	2.47936	6.69e-09			Non-Hispanic Black	-26.9636	3.53559	3.34E-08
		Non-Hispanic White	0.178912	2.6458	0.946586			Non-Hispanic White	-9.66742	3.13089	0.00462847
	Marital status	Married/Living with Partner	ref	ref	ref		Marital status	Married/Living with Partner	ref	ref	ref
		Never married	-8.61559	3.6314	0.02505			Never married	-4.84339	3.60889	0.190749
		Widowed/Divorced/Separated	-4.28564	2.69533	0.123472			Widowed/Divorced/Separated	-3.63633	2.41881	0.144356
	Ratio of family income to poverty	Ratio of family income to poverty	-0.20931	0.713285	0.771424		Ratio of family income to poverty	Ratio of family income to poverty	-0.352453	0.606779	0.566153
	androstenedione	androstenedione	0.321926	0.683879	0.641611		androstenedione	androstenedione	0.00381386	0.502464	0.994
Weighted multivariable linear regression analysis of BMI, estrone sulfate, and covariates on median controlled attenuated parameter (steatosis) in males	Variable		Beta	SE	p-value	Weighted multivariable linear regression analysis of BMI, estrone sulfate, and covariates on median controlled attenuated parameter (steatosis) in females	Variable		Beta	SE	p-value
	Body mass index	Body mass index	6.04058	0.198663	2.01E-22		Body mass index	Body mass index	4.63552	0.152152	1.91E-22
	Age	Age	0.431252	0.073321	2.89E-06		Age	Age	0.587475	0.0829012	1.28E-07
	Education level	Less than 9th grade	ref	ref	ref		Education level	Less than 9th grade	ref	ref	ref
		9-11th grade	1.10475	5.89781	0.852814			9-11th grade	2.80967	4.4235	0.530664
		College graduate or above	-8.99066	6.62689	0.186114			College graduate or above	-0.633945	4.13988	0.879433
		High school graduate/GED	-2.56293	5.05697	0.616401			High school graduate/GED	10.3959	4.21411	0.0202612
		Some college or AA degree	-2.1089	5.31643	0.694724			Some college or AA degree	3.43211	3.3461	0.314133
	Race	Hispanic	ref	ref	ref		Race	Hispanic	ref	ref	ref
		Non-Hispanic Asian & Other Race	1.57573	2.84763	0.584579			Non-Hispanic Asian & Other Race	1.91488	3.43417	0.581714
		Non-Hispanic Black	-20.793	2.48231	5.49E-09			Non-Hispanic Black	-27.0215	3.55097	3.48E-08
		Non-Hispanic White	0.163565	2.69233	0.952004			Non-Hispanic White	-9.78675	3.15032	0.00441735
	Marital status	Married/Living with Partner	ref	ref	ref		Marital status	Married/Living with Partner	ref	ref	ref
		Never married	-8.74088	3.60825	0.0224007			Never married	-5.06385	3.60021	0.170968
		Widowed/Divorced/Separated	-4.21735	2.71674	0.132221			Widowed/Divorced/Separated	-3.78204	2.39326	0.125687
	Ratio of family income to poverty	Ratio of family income to poverty	-0.330365	0.70926	0.645103		Ratio of family income to poverty	Ratio of family income to poverty	-0.356627	0.603556	0.559517
	estrone sulfate	estrone sulfate	0.00106151	0.00148166	0.479877		estrone sulfate	estrone sulfate	-0.000328546	0.00023759	0.178049
Weighted multivariable linear regression analysis of BMI, estrone, and covariates on median controlled attenuated parameter (steatosis) in males	Variable		Beta	SE	p-value	Weighted multivariable linear regression analysis of BMI, estrone, and covariates on median controlled attenuated parameter (steatosis) in females	Variable		Beta	SE	p-value
	Body mass index	Body mass index	6.06786	0.187959	4.16E-23		Body mass index	Body mass index	4.6581	0.151926	1.61E-22
	Age	Age	0.416496	0.0752491	7.27E-06		Age	Age	0.578113	0.0818082	1.35E-07
	Education level	Less than 9th grade	ref	ref	ref		Education level	Less than 9th grade	ref	ref	ref
		9-11th grade	0.933645	5.95276	0.876536			9-11th grade	2.92542	4.4411	0.515658
		College graduate or above	-9.21622	6.7178	0.181384			College graduate or above	-0.547604	4.13439	0.89561
		High school graduate/GED	-2.60635	5.11864	0.614757			High school graduate/GED	10.4642	4.21987	0.0196809
		Some college or AA degree	-2.26709	5.38067	0.676843			Some college or AA degree	3.49498	3.34589	0.305489
	Race	Hispanic	ref	ref	ref		Race	Hispanic	ref	ref	ref
		Non-Hispanic Asian & Other Race	1.79618	2.93346	0.545455			Non-Hispanic Asian & Other Race	1.86486	3.41825	0.589847
		Non-Hispanic Black	-20.9476	2.48938	5.01E-09			Non-Hispanic Black	-26.7664	3.57207	4.63E-08
		Non-Hispanic White	0.149989	2.6681	0.955584			Non-Hispanic White	-9.75557	3.16871	0.00473317
	Marital status	Married/Living with Partner	ref	ref	ref		Marital status	Married/Living with Partner	ref	ref	ref
		Never married	-8.66175	3.62306	0.0240528			Never married	-5.15873	3.59384	0.162647
		Widowed/Divorced/Separated	-4.30362	2.71796	0.124975			Widowed/Divorced/Separated	-3.83295	2.39882	0.121715
	Ratio of family income to poverty	Ratio of family income to poverty	-0.205269	0.714188	0.775988		Ratio of family income to poverty	Ratio of family income to poverty	-0.392481	0.606086	0.522734
	estrone	estrone	0.0136469	0.0175613	0.443854		estrone	estrone	-0.00790702	0.00393854	0.05479
Weighted multivariable linear regression analysis of BMI, estradiol, and covariates on median controlled attenuated parameter (steatosis) in males	Variable		Beta	SE	p-value	Weighted multivariable linear regression analysis of BMI, estradiol, and covariates on median controlled attenuated parameter (steatosis) in females	Variable		Beta	SE	p-value
	Body mass index	Body mass index	6.12323	0.190282	4.52E-23		Body mass index	Body mass index	4.62187	0.151668	1.89E-22
	Age	Age	0.426392	0.0729063	3.16E-06		Age	Age	0.524546	0.0867186	1.86E-06
	Education level	Less than 9th grade	ref	ref	ref		Education level	Less than 9th grade	ref	ref	ref
		9-11th grade	1.01699	5.95149	0.865593			9-11th grade	3.0676	4.49226	0.50051
		College graduate or above	-9.09418	6.72552	0.187533			College graduate or above	-0.50374	4.19224	0.905246
		High school graduate/GED	-2.60078	5.1211	0.615679			High school graduate/GED	10.4629	4.27674	0.0212221
		Some college or AA degree	-2.18167	5.35813	0.687093			Some college or AA degree	3.58003	3.34014	0.293288
	Race	Hispanic	ref	ref	ref		Race	Hispanic	ref	ref	ref
		Non-Hispanic Asian & Other Race	2.05099	2.96384	0.494842			Non-Hispanic Asian & Other Race	1.86965	3.41206	0.588227
		Non-Hispanic Black	-20.1162	2.51341	1.33E-08			Non-Hispanic Black	-26.7424	3.61611	5.91E-08
		Non-Hispanic White	0.382759	2.6982	0.888246			Non-Hispanic White	-9.8231	3.15154	0.00430553
	Marital status	Married/Living with Partner	ref	ref	ref		Marital status	Married/Living with Partner	ref	ref	ref
		Never married	-8.21297	3.62146	0.0315508			Never married	-5.66192	3.53798	0.121164
		Widowed/Divorced/Separated	-4.11371	2.70055	0.139315			Widowed/Divorced/Separated	-3.84251	2.43937	0.126855
	Ratio of family income to poverty	Ratio of family income to poverty	-0.220395	0.71091	0.758927		Ratio of family income to poverty	Ratio of family income to poverty	-0.385425	0.593558	0.5216
	estradiol	estradiol	-0.0257233	0.0206367	0.223293		estradiol	estradiol	-0.00943519	0.00309472	0.00509612
Weighted multivariable linear regression analysis of BMI, progesterone, and covariates on median controlled attenuated parameter (steatosis) in males	Variable		Beta	SE	p-value	Weighted multivariable linear regression analysis of BMI, progesterone, and covariates on median controlled attenuated parameter (steatosis) in females	Variable		Beta	SE	p-value
	Body mass index	Body mass index	6.09296	0.192335	6.83E-23		Body mass index	Body mass index	4.61231	0.154845	3.45E-22
	Age	Age	0.423925	0.0720077	2.85E-06		Age	Age	0.567577	0.0809123	1.53E-07
	Education level	Less than 9th grade	ref	ref	ref		Education level	Less than 9th grade	ref	ref	ref
		9-11th grade	0.950704	5.94294	0.874094			9-11th grade	2.92225	4.39475	0.511728
		College graduate or above	-9.19456	6.70064	0.181297			College graduate or above	-0.801414	4.05678	0.844877
		High school graduate/GED	-2.65694	5.09252	0.60611			High school graduate/GED	10.3067	4.20911	0.0211167
		Some college or AA degree	-2.29435	5.35975	0.671996			Some college or AA degree	3.23658	3.27775	0.332194
	Race	Hispanic	ref	ref	ref		Race	Hispanic	ref	ref	ref
		Non-Hispanic Asian & Other Race	1.90021	2.98581	0.529866			Non-Hispanic Asian & Other Race	1.83739	3.4106	0.594487
		Non-Hispanic Black	-20.5171	2.511	8.93E-09			Non-Hispanic Black	-26.8384	3.54098	3.75E-08
		Non-Hispanic White	0.255398	2.675	0.924642			Non-Hispanic White	-9.53573	3.14796	0.00534848
	Marital status	Married/Living with Partner	ref	ref	ref		Marital status	Married/Living with Partner	ref	ref	ref
		Never married	-8.49699	3.60821	0.0260504			Never married	-5.10722	3.55684	0.162519
		Widowed/Divorced/Separated	-4.19186	2.6982	0.13193			Widowed/Divorced/Separated	-3.80793	2.42589	0.128131
	Ratio of family income to poverty	Ratio of family income to poverty	-0.227864	0.713866	0.752034		Ratio of family income to poverty	Ratio of family income to poverty	-0.395979	0.598693	0.513957
	progesterone	progesterone	-0.232427	3.79381	0.9516		progesterone	progesterone	-0.18182	0.0605812	0.00572796
Weighted multivariable linear regression analysis of BMI, follicle stimulating hormone, and covariates on median controlled attenuated parameter (steatosis) in males	Variable		Beta	SE	p-value	Weighted multivariable linear regression analysis of BMI, follicle stimulating hormone, and covariates on median controlled attenuated parameter (steatosis) in females	Variable		Beta	SE	p-value
	Body mass index	Body mass index	6.08931	0.193006	7.61E-23		Body mass index	Body mass index	4.60611	0.157854	5.91E-22
	Age	Age	0.44898	0.072884	1.39E-06		Age	Age	0.660718	0.103464	7.70E-07
	Education level	Less than 9th grade	ref	ref	ref		Education level	Less than 9th grade	ref	ref	ref
		9-11th grade	0.851367	5.94818	0.88725			9-11th grade	2.89377	4.34138	0.510712
		College graduate or above	-9.27967	6.71804	0.17851			College graduate or above	-0.863386	4.03939	0.832354
		High school graduate/GED	-2.68718	5.12269	0.604167			High school graduate/GED	10.6724	4.14949	0.0159341
		Some college or AA degree	-2.3868	5.3605	0.659684			Some college or AA degree	3.41246	3.29788	0.309968
	Race	Hispanic	ref	ref	ref		Race	Hispanic	ref	ref	ref
		Non-Hispanic Asian & Other Race	1.95541	2.99273	0.519032			Non-Hispanic Asian & Other Race	1.9964	3.4259	0.564906
		Non-Hispanic Black	-20.5648	2.49554	7.57E-09			Non-Hispanic Black	-26.892	3.5106	3.07E-08
		Non-Hispanic White	0.27027	2.70738	0.921219			Non-Hispanic White	-9.60292	3.13722	0.00494548
	Marital status	Married/Living with Partner	ref	ref	ref		Marital status	Married/Living with Partner	ref	ref	ref
		Never married	-8.36782	3.63575	0.0293086			Never married	-4.77862	3.62101	0.198018
		Widowed/Divorced/Separated	-4.13618	2.70622	0.138046			Widowed/Divorced/Separated	-3.6513	2.39153	0.138451
	Ratio of family income to poverty	Ratio of family income to poverty	-0.254066	0.712816	0.724291		Ratio of family income to poverty	Ratio of family income to poverty	-0.321463	0.609345	0.602117
	follicle stimulating hormone	follicle stimulating hormone	-0.1339	0.161989	0.415708		follicle stimulating hormone	follicle stimulating hormone	-0.0356103	0.0336769	0.299694
Weighted multivariable linear regression analysis of BMI, luteinizing hormone, and covariates on median controlled attenuated parameter (steatosis) in males	Variable		Beta	SE	p-value	Weighted multivariable linear regression analysis of BMI, luteinizing hormone, and covariates on median controlled attenuated parameter (steatosis) in females	Variable		Beta	SE	p-value
	Body mass index	Body mass index	6.09106	0.192572	7.12E-23		Body mass index	Body mass index	4.6164	0.155373	3.68E-22
	Age	Age	0.436392	0.0686022	8.21E-07		Age	Age	0.639358	0.0926861	2.06E-07
	Education level	Less than 9th grade	ref	ref	ref		Education level	Less than 9th grade	ref	ref	ref
		9-11th grade	0.83754	5.96506	0.88938			9-11th grade	2.86539	4.36737	0.517319
		College graduate or above	-9.32998	6.75505	0.178547			College graduate or above	-0.906613	4.03736	0.824016
		High school graduate/GED	-2.71376	5.14091	0.601898			High school graduate/GED	10.5873	4.16188	0.0169985
		Some college or AA degree	-2.39465	5.38888	0.660317			Some college or AA degree	3.35982	3.31894	0.320373
	Race	Hispanic	ref	ref	ref		Race	Hispanic	ref	ref	ref
		Non-Hispanic Asian & Other Race	1.96472	3.00806	0.519181			Non-Hispanic Asian & Other Race	1.99635	3.42878	0.565241
		Non-Hispanic Black	-20.456	2.51613	9.85E-09			Non-Hispanic Black	-26.8144	3.5061	3.17E-08
		Non-Hispanic White	0.228239	2.69344	0.933094			Non-Hispanic White	-9.63166	3.1361	0.0048217
	Marital status	Married/Living with Partner	ref	ref	ref		Marital status	Married/Living with Partner	ref	ref	ref
		Never married	-8.35772	3.62993	0.0292504			Never married	-4.83968	3.60094	0.190133
		Widowed/Divorced/Separated	-4.13143	2.71503	0.139714			Widowed/Divorced/Separated	-3.67819	2.38516	0.134687
	Ratio of family income to poverty	Ratio of family income to poverty	-0.252683	0.705868	0.723145		Ratio of family income to poverty	Ratio of family income to poverty	-0.332646	0.612072	0.591262
	luteinizing hormone	luteinizing hormone	-0.156375	0.22803	0.498707		luteinizing hormone	luteinizing hormone	-0.0533031	0.0518562	0.313117
Weighted multivariable linear regression analysis of BMI, sex hormone binding globulin, and covariates on median controlled attenuated parameter (steatosis) in males	Variable		Beta	SE	p-value	Weighted multivariable linear regression analysis of BMI, sex hormone binding globulin, and covariates on median controlled attenuated parameter (steatosis) in females	Variable		Beta	SE	p-value
	Body mass index	Body mass index	5.67062	0.177685	5.62E-23		Body mass index	Body mass index	4.25326	0.163673	1.22E-20
	Age	Age	0.668608	0.0748785	1.52E-09		Age	Age	0.626522	0.0796805	1.87E-08
	Education level	Less than 9th grade	ref	ref	ref		Education level	Less than 9th grade	ref	ref	ref
		9-11th grade	1.7026	5.746	0.76926			9-11th grade	3.45922	4.22656	0.420267
		College graduate or above	-9.58215	6.45357	0.149184			College graduate or above	0.649166	4.19793	0.878256
		High school graduate/GED	-2.49802	4.94024	0.617207			High school graduate/GED	11.1277	4.1077	0.0115741
		Some college or AA degree	-2.8949	5.13776	0.577775			Some college or AA degree	4.57364	3.2558	0.171492
	Race	Hispanic	ref	ref	ref		Race	Hispanic	ref	ref	ref
		Non-Hispanic Asian & Other Race	1.97504	2.92069	0.504651			Non-Hispanic Asian & Other Race	0.972145	3.18298	0.762389
		Non-Hispanic Black	-18.6686	2.39994	2.30E-08			Non-Hispanic Black	-25.4859	3.52609	8.97E-08
		Non-Hispanic White	2.48601	2.74184	0.372588			Non-Hispanic White	-7.47067	3.26543	0.0302051
	Marital status	Married/Living with Partner	ref	ref	ref		Marital status	Married/Living with Partner	ref	ref	ref
		Never married	-7.39596	3.40769	0.0389434			Never married	-4.25524	3.76086	0.267814
		Widowed/Divorced/Separated	-2.38104	2.62303	0.372044			Widowed/Divorced/Separated	-3.80442	2.41133	0.126274
	Ratio of family income to poverty	Ratio of family income to poverty	-0.564139	0.696753	0.425209		Ratio of family income to poverty	Ratio of family income to poverty	-0.538752	0.625854	0.396913
	sex hormone binding globulin	sex hormone binding globulin	-0.494492	0.0463991	3.56E-11		sex hormone binding globulin	sex hormone binding globulin	-0.237145	0.0270819	2.26E-09
